# Supplementary material for: Prevalence of Adverse Childhood Experiences in the First Decade of Life: A Study in the Portuguese Cohort, Generation XXI
Source: Int J Environ Res Public Health. 2022 Jul 8;19(14):8344. doi: 10.3390/ijerph19148344 (PMC9324541; doi:10.3390/ijerph19148344)
Supplement: Supplementary file 1 [file ijerph-19-08344-s001.zip]

Archive with 1 entries (1 files):
- ijerph-1755827-supplementary.pdf
